# Supplementary material for: Satellite Remote Sensing Reveals Voluntary Cover-Crop Adoption and Crop-Rotation Hotspots in the Mississippi Alluvial Plain
Source: PLoS One. 2025 Oct 21;20(10):e0331797. doi: 10.1371/journal.pone.0331797 (PMC12539724; doi:10.1371/journal.pone.0331797)
Supplement: S1 Data — (XLSX) [file pone.0331797.s004.xlsx]

## Sheet: Top 15 rotations
cropping_pattern	area	percentage	Year	Cover_vs_No_Cover
Soybean - None - Soybean	1.29256e+06	20.72	2013	None
Soybean - None - Rice	918584	14.73	2013	None
Rice - None - Soybean	634094	10.17	2013	None
Corn - None - Soybean	440274	7.06	2013	None
Minor Crops - None - Minor Crops	269931	4.33	2013	None
Rice - None - Rice	248842	3.99	2013	None
Soybean - None - Corn	236809	3.8	2013	None
Double Crops - None - Soybean	170122	2.73	2013	None
Cotton - None - Cotton	147015	2.36	2013	None
Soybean - Cover Crops - Soybean	143292	2.3	2013	Cover Crops
Minor Crops - Cover Crops - Minor Crops	128259	2.06	2013	Cover Crops
Minor Crops - None - Soybean	126458	2.03	2013	None
Soybean - None - Minor Crops	105645	1.69	2013	None
Soybean - None - Sorghum	75175.2	1.21	2013	None
Double Crops - None - Corn	65161.8	1.04	2013	None
Soybean - None - Soybean	1.3202e+06	21.26	2014	None
Rice - None - Soybean	844026	13.59	2014	None
Soybean - None - Rice	732201	11.79	2014	None
Rice - None - Rice	326122	5.25	2014	None
Corn - None - Soybean	289368	4.66	2014	None
Minor Crops - None - Minor Crops	260306	4.19	2014	None
Soybean - None - Sorghum	252542	4.07	2014	None
Soybean - None - Corn	210373	3.39	2014	None
Soybean - None - Minor Crops	189881	3.06	2014	None
Rice - None - Minor Crops	176054	2.84	2014	None
Minor Crops - None - Soybean	154979	2.5	2014	None
Cotton - None - Cotton	113064	1.82	2014	None
Soybean - Cover Crops - Soybean	109741	1.77	2014	Cover Crops
Double Crops - None - Soybean	109650	1.77	2014	None
Cotton - None - Soybean	105701	1.7	2014	None
Soybean - None - Soybean	1.34668e+06	21.63	2015	None
Soybean - None - Rice	800731	12.86	2015	None
Rice - None - Soybean	781458	12.55	2015	None
Soybean - None - Corn	381511	6.13	2015	None
Rice - None - Rice	351962	5.65	2015	None
Minor Crops - None - Minor Crops	273529	4.39	2015	None
Sorghum - None - Soybean	269580	4.33	2015	None
Corn - None - Soybean	189862	3.05	2015	None
Minor Crops - None - Soybean	177161	2.85	2015	None
Minor Crops - None - Rice	173832	2.79	2015	None
Soybean - Cover Crops - Soybean	172380	2.77	2015	Cover Crops
Soybean - None - Minor Crops	119682	1.92	2015	None
Cotton - None - Cotton	112828	1.81	2015	None
Soybean - None - Cotton	99785.5	1.6	2015	None
Double Crops - None - Soybean	81416.8	1.31	2015	None
Soybean - None - Soybean	1.69961e+06	27.24	2016	None
Rice - None - Soybean	913918	14.65	2016	None
Soybean - None - Rice	624732	10.01	2016	None
Corn - None - Soybean	409705	6.57	2016	None
Soybean - None - Corn	300397	4.82	2016	None
Rice - None - Rice	293054	4.7	2016	None
Minor Crops - None - Minor Crops	249784	4	2016	None
Minor Crops - None - Soybean	214687	3.44	2016	None
Soybean - None - Minor Crops	190122	3.05	2016	None
Cotton - None - Cotton	172087	2.76	2016	None
Soybean - Cover Crops - Soybean	169076	2.71	2016	Cover Crops
Rice - None - Minor Crops	102594	1.64	2016	None
Cotton - None - Soybean	72333.4	1.16	2016	None
Soybean - None - Cotton	66660	1.07	2016	None
Corn - None - Corn	54738.8	0.88	2016	None
Soybean - None - Soybean	1.98329e+06	31.77	2017	None
Soybean - None - Rice	834741	13.37	2017	None
Rice - None - Soybean	687019	11	2017	None
Soybean - None - Corn	367789	5.89	2017	None
Corn - None - Soybean	300273	4.81	2017	None
Rice - None - Rice	282320	4.52	2017	None
Minor Crops - None - Soybean	244588	3.92	2017	None
Cotton - None - Cotton	223388	3.58	2017	None
Minor Crops - None - Minor Crops	195933	3.14	2017	None
Soybean - Cover Crops - Soybean	157020	2.52	2017	Cover Crops
Minor Crops - None - Rice	140775	2.25	2017	None
Soybean - None - Cotton	100908	1.62	2017	None
Soybean - None - Minor Crops	94472.6	1.51	2017	None
Cotton - None - Soybean	52014.5	0.83	2017	None
Corn - None - Cotton	46715.1	0.75	2017	None
Soybean - None - Soybean	1.26012e+06	20.24	2018	None
Soybean - None - Rice	713580	11.46	2018	None
Rice - None - Soybean	713128	11.46	2018	None
Soybean - None - Minor Crops	519792	8.35	2018	None
Soybean - None - Corn	407460	6.55	2018	None
Rice - None - Minor Crops	336611	5.41	2018	None
Corn - None - Soybean	289754	4.65	2018	None
Rice - None - Rice	248850	4	2018	None
Soybean - Cover Crops - Soybean	206901	3.32	2018	Cover Crops
Cotton - None - Cotton	183082	2.94	2018	None
Minor Crops - None - Minor Crops	154826	2.49	2018	None
Soybean - Cover Crops - Minor Crops	133065	2.14	2018	Cover Crops
Cotton - Cover Crops - Cotton	129945	2.09	2018	Cover Crops
Soybean - None - Cotton	86025.1	1.38	2018	None
Minor Crops - Cover Crops - Minor Crops	81453.4	1.31	2018	Cover Crops
Soybean - None - Soybean	1.13084e+06	17.95	2019	None
Soybean - None - Rice	730113	11.59	2019	None
Rice - None - Soybean	674897	10.71	2019	None
Minor Crops - None - Minor Crops	573221	9.1	2019	None
Corn - None - Soybean	355715	5.65	2019	None
Soybean - None - Corn	268173	4.26	2019	None
Minor Crops - None - Rice	250094	3.97	2019	None
Rice - None - Rice	248703	3.95	2019	None
Cotton - None - Cotton	233623	3.71	2019	None
Minor Crops - None - Soybean	221736	3.52	2019	None
Soybean - Cover Crops - Soybean	216031	3.43	2019	Cover Crops
Minor Crops - Cover Crops - Minor Crops	146619	2.33	2019	Cover Crops
Soybean - None - Minor Crops	132096	2.1	2019	None
Rice - None - Minor Crops	116988	1.86	2019	None
Cotton - Cover Crops - Cotton	100131	1.59	2019	Cover Crops

## Sheet: Sheet1
County	Govt_Row Total_2013_2019_Acres	Model_Row_Total__2013_2019_Acres	Voluntary_Adoption_Diff_Govt_row_minus_Model_row	Govt_2013__Acres	Govt_2014__Acres	Govt_2015__Acres	Govt_2016__Acres	Govt_2017__Acres	Govt_2018__Acres	Govt_2019__Acres	Model_2013__Acres	Model_2014__Acres	Model_2015__Acres	Model_2016__Acres	Model_2017__Acres	Model_2018__Acres	Model_2019__Acres	Voluntary_Adoption_Percentage	Government_Subsidized_Adoption_Percentage	Voluntary_2013	Voluntary_2014	Voluntary_2015	Voluntary_2016	Voluntary_2017	Voluntary_2018	Voluntary_2019
Arkansas	26533.4	240598	214065	463	2099	4753	2669.4	4741	4483	7325	39168	37639.5	38212.6	19780.6	22671.7	50340.9	32784.9	88.9719	11.0281	38705	35540.5	33459.6	17111.2	17930.7	45857.9	25459.9
Ashley	260	150072	149812	0	0	0	0	0	0	260	36246.2	14159.7	19591.5	8131.89	19142.1	31267.3	21533	99.8267	0.17325	36246.2	14159.7	19591.5	8131.89	19142.1	31267.3	21273
Chicot	28665.6	348570	319905	0	1940	0	2390.9	536.8	1044	22753.9	98779.9	17348.7	54095.9	19359.7	28411.4	66991.7	63582.9	91.7762	8.22376	98779.9	15408.7	54095.9	16968.8	27874.6	65947.7	40829
Clay	6816	111732	104916	0	0	0	0	0	409	6407	5782.25	9321.96	9282.83	26436.2	4537.65	26919.6	29451.5	93.8997	6.10032	5782.25	9321.96	9282.83	26436.2	4537.65	26510.6	23044.5
Craighead	37953	184424	146471	2859.99	1284.24	2003.5	764.8	474	16136.5	14430	12775.1	10414	23782.3	29620.1	11644.8	53563.4	42624	79.4208	20.5792	9915.09	9129.78	21778.8	28855.3	11170.8	37426.9	28194
Crittenden	9193.3	180993	171799	68.4	365.4	1953.1	2744.4	1779.7	2003.9	278.4	30935.6	15439.4	31861.7	18125.4	14463.1	28441.5	41726	94.9206	5.07938	30867.2	15074	29908.6	15381	12683.4	26437.6	41447.6
Cross	8320.03	126806	118486	0	0	0	474.53	1098.2	1734.2	5013.1	8686.85	12476	16184.1	23346.3	12751.6	24252.5	29108.7	93.4388	6.56122	8686.85	12476	16184.1	22871.8	11653.4	22518.3	24095.6
Desha	19914.4	266116	246201	0	0	0	0	125.2	575.2	19214	55175.3	28861.9	38405.6	17280.6	33457.3	42178.7	50756.2	92.5166	7.48336	55175.3	28861.9	38405.6	17280.6	33332.1	41603.5	31542.2
Drew	7614.8	85412.1	77797.3	0	0	0	0	0	0	7614.8	18266.6	8048.42	9246.61	5342.49	16784.9	13553.9	14169.2	91.0846	8.91536	18266.6	8048.42	9246.61	5342.49	16784.9	13553.9	6554.42
Greene	0	81890.4	81890.4	0	0	0	0	0	0	0	5308	6874.14	6734.91	19998.4	4630.73	17139	21205.2	100	0	5308	6874.14	6734.91	19998.4	4630.73	17139	21205.2
Independence	1026	32927.7	31901.7	0	0	488	0	360	178	0	3785.33	4845.65	3196.45	6149.38	2879.17	3063.43	9008.28	96.8841	3.11592	3785.33	4845.65	2708.45	6149.38	2519.17	2885.43	9008.28
Jackson	5855	117306	111451	0	0	117	285	1050	3967	436	6453.73	14831.2	17293.9	19792.2	12322.1	19810.3	26802.9	95.0088	4.99121	6453.73	14831.2	17176.9	19507.2	11272.1	15843.3	26366.9
Jefferson	9744	175806	166062	0	58.1	0	2100.2	1294	1538.3	4753.4	32690.7	35065.8	29344.5	15684	14209.3	22758.5	26053.5	94.4575	5.54246	32690.7	35007.7	29344.5	13583.8	12915.3	21220.2	21300.1
Lawrence	293	48076	47783	0	0	0	0	41	252	0	2867.86	4954.79	4474.98	11946.7	2957.37	7680.49	13193.8	99.3905	0.609452	2867.86	4954.79	4474.98	11946.7	2916.37	7428.49	13193.8
Lee	21901.4	335316	313415	2650.2	1661.8	53.2	1861	1951.7	2565.9	11157.6	48298.5	18102	38978.7	49362.4	33055.2	63159.2	84359.9	93.4684	6.53157	45648.3	16440.2	38925.5	47501.4	31103.5	60593.3	73202.3
Lincoln	8776.5	174253	165476	0	0	260	388	858	1497	5773.5	33980.7	27040.9	24929.3	17914.4	14375.4	24867.7	31144.2	94.9633	5.03665	33980.7	27040.9	24669.3	17526.4	13517.4	23370.7	25370.7
Lonoke	44502	146566	102064	325.8	1686.7	6616.2	300.1	1103.3	4819.2	29650.7	24760.1	21682.5	23130.4	20156.8	7833.49	25066.1	23936.2	69.6368	30.3632	24434.3	19995.8	16514.2	19856.7	6730.19	20246.9	-5714.48
Mississippi	50397.9	254537	204139	1173.4	2863.26	3503	4132.92	3064.77	11605.7	24054.8	27169.6	17820.3	39566.4	47752.2	17674.5	64450.8	40102.9	80.2001	19.7999	25996.2	14957	36063.4	43619.2	14609.7	52845.1	16048.1
Monroe	8563.78	179599	171036	0	0	0	0	0	4273	4290.78	28668.7	17656.7	19509.3	23913.9	17887.4	37431.3	34532	95.2317	4.76827	28668.7	17656.7	19509.3	23913.9	17887.4	33158.3	30241.2
Phillips	33249.6	417004	383755	1193.4	1246.34	1717.7	1612.8	2032.4	9719	15728	59925.4	21353.7	56254.5	46767.3	55400.4	79462.8	97840.2	92.0265	7.97345	58732	20107.3	54536.8	45154.5	53368	69743.8	82112.2
Poinsett	62	144296	144234	0	0	0	0	0	62	0	8348.04	11897.1	17248.1	32035.5	13391.2	31403.3	29972.3	99.957	0.0429674	8348.04	11897.1	17248.1	32035.5	13391.2	31341.3	29972.3
Prairie	8067.5	133778	125711	0	3175.4	335.9	0	0	4239.2	317	22767.3	18704.4	18542.1	15093.8	7743.49	26770.1	24157.3	93.9695	6.03049	22767.3	15529	18206.2	15093.8	7743.49	22530.9	23840.3
Pulaski	358.7	42844.2	42485.5	0	0	0	343.7	15	0	0	6727.96	7091.55	7973.39	4329.67	1556.58	6247.34	8917.71	99.1628	0.837219	6727.96	7091.55	7973.39	3985.97	1541.58	6247.34	8917.71
Randolph	1127.3	23775.9	22648.6	0	0	0	0	0	1127.3	0	1964.01	1623.07	2062.22	3812.14	1599.8	6238.09	6476.54	95.2586	4.74136	1964.01	1623.07	2062.22	3812.14	1599.8	5110.79	6476.54
St Francis	56644.2	198271	141627	882.4	2377.3	8562.9	3821.7	3831.7	15407	21761.2	22462.1	16565.2	26742	21464.2	19503.4	41652.6	49882	71.431	28.569	21579.7	14187.9	18179.1	17642.5	15671.7	26245.6	28120.8
White	6999.4	101670	94670.2	0	0	0	0	29	6828.6	141.8	13721.8	14401.3	14158.7	11260.2	4749.57	23990.5	19387.7	93.1155	6.88445	13721.8	14401.3	14158.7	11260.2	4720.57	17161.9	19245.9
Woodruff	0	183559	183559	0	0	0	0	0	0	0	21556	26445.6	24282.9	26676.8	11198.6	41483.7	31914.9	100	0	21556	26445.6	24282.9	26676.8	11198.6	41483.7	31914.9
